# Supplementary material for: Robotic arm vs. stereotactic frame in deep brain stimulation surgery for movement disorders: a retrospective cohort study
Source: Acta Neurochir (Wien). 2025 Aug 12;167(1):219. doi: 10.1007/s00701-025-06618-0 (PMC12343702; doi:10.1007/s00701-025-06618-0)
Supplement: Supplementary file 3 — (XLS 66.5 KB) [file 701_2025_6618_MOESM3_ESM.xls]

## Sheet: Robot_vs_Frame
N	Age_years	Surgery_with_Robot	Use_of_hollow_canula	Follow_time_days	Order_of_surgery_on_timeline	Orden_cirugia_robot	Postsurgery_follow_up_months	Duration_of_medical_treatment_years	HoehnyYahr	Surgical_time_minutes	Surgical_time_hours	Tiempo_preparacion_anestesica_minutos	Parkinson_disease	Distonia	Tremor	Fenotipo_motor	Acineto_Rigido	Tremor_dominant	Mix	UPDRS_presurgical	UPDRSIII_postsurgical	Change_of_UPDRSpostsurgery	Percentage_improvement_postsurgery_UPDRS	Dose_levodopa_Presurgery	Dose_levodopa_postqx	Change_of_dose_levodopa_postsurgery	percentage_improve_levodopa_postsurgery	Global_clinical_improvement	Error_vectorial_right	Error_vectorial_left	Error_radial_right	Error_radial_left	Error_vectorial_average	Error_radial_average	Neumoencefalo	Surgical_complications	What_complications	Adverse_reactions	Specific_adverse_reactions
1	48	0		808	1		21	9	2			50	1	0	0	Acineto - rigido	1	0	0	41	23	-18	43.9024	479	75	404		1					0.85	0.75		0		0
2	57	0		800	2		26	8	2	308	5.13333	40	1	0	0	Acineto - rigido	1	0	0	49	13			603				1	2	0.9	1.5	0.5	1.45	1	0.82	0		1	Discinesias
3	51	0		794	3		22	16	3	199	3.31667	28	1	0	0	Acineto - rigido	1	0	0	33	6	-27	81.8182	745	188	557		0					2	2.05	0.22	0		1	Disartria por estimulación
4	44	0		787	4		21	9	2	187	3.11667	22	1	0	0	Temblor dominante	0	1	0	34	13	-21	61.7647	375	0	375		1					1.85	1.75	5.31	0		0
5	46	0		780	5		25	10	3	173	2.88333	56	1	0	0	Mixto	0	0	1	27				865	579	286		1	1.3	1.6	1.4	0.9	1.45	1.15	0.29	0		1	Disartria
6	55	0		766	6		25	8	3	222	3.7	39	1	0	0	Acineto - rigido	1	0	0	60				730	225	505		1	1.4	1.5	1.8	1.8	1.45	1.8	0.34	0		0
7	54	0		759	7		21	3	2	230	3.83333	34	1	0	0	Temblor dominante	0	1	0	21	4	-17	80.9524	800	0	800		1					1.5	1.15	0.36	0		0
8	54	0		752	8		19	10	3	217	3.61667	62	1	0	0	Mixto	0	0	1					920	0	920		1					2.45	2.95	0.99	0		0
9	59	0		743	9		24	12	2	131	2.18333		1	0	0	Mixto	0	0	1	61				1067	800	267		1	2.1	2.1	2.3	2.1	2.1	2.2	0.04	0		1	Distonia
10	67	0		731	10		24	10	3	148	2.46667	67	1	0	0	Temblor dominante	0	1	0	35				950	300	650		1	0.8	0.9	0.5	1.2	0.85	0.85	0.45	0		0
11	47	0		729	11		1	10	3	175	2.91667	105	1	0	0	Desorden de la marcha								1640	150	1490		1					1.55	0.35	0.63	0		0
12	54	0		710	12		17	11	2	192	3.2	47	1	0	0	Acineto - rigido	1	0	0					1825	375	1450		1					1.25	0.6		0		1	Reaccion adversa con dbs: disartria e hipotonia.
13	72	0		703	13		16	15	4	183	3.05	30	1	0	0	Acineto - rigido	1	0	0					225	26	199		0					1.85	1.2		0		0	Al examen fisico se observa cierta mejoria, pero persiste subjetivamente con bradicinesia y caidas.
14	62	0		694	14		9	9	2	179	2.98333	68	1	0	0	Acineto - rigido	1	0	0	30				750	0	750		1					1.8	0.95	4.41	0		1	Depresion severa agravada despues de cirugia (pero con antecedentes de sindrome depresivo de 30 años de evolucion)
15	41	0		689	15		18	8	2	232	3.86667	30	1	0	0	Acineto - rigido	1	0	0	16	14	-2	12.5	1274	105	1169		1					1.75	1.25	2.11	0		0
16	55	0		682	16		17	5		192	3.2	33	0	1	0													1					1.6	0.9	0.06	0		0
17	62	0		668	17		15	4	3	197	3.28333	66	1	0	0	Mixto	0	0	1	52	5	-47	90.3846	1085	0	1085		1					1.2	1	1.8	0		0
18	62	0		667	18		4	6	2	148	2.46667	132	1	0	0	Acineto - rigido	1	0	0	20	6	-14	70	1950	0	1950		1					0.55	0.75	0.14	0		0
19	58	0		659	19		14	8	2	197	3.28333	41	1	0	0	Acineto - rigido	1	0	0	21	5	-16	76.1905	450	0	450		1					2.9	3.1	0.83	0		0
20	59	0		654	20		17	9	1	196	3.26667	40	1	0	0	Acineto - rigido	1	0	0	31				827	225	602		1					1.75	1.5	0.33	0		0
21	67	0		652	21		16	8	2	178	2.96667	93	1	0	0	Acineto - rigido	1	0	0					413	100	313		1					1.65	1.8	0.06	1	Retención urinaria e Ira posrenal por hiperplasia prostática	0
22	56	0		619	22		20	15	3	184	3.06667	78	1	0	0	Acineto - rigido	1	0	0	54	18	-36	66.6667	808	493	315		0	1.5	1.4	0.7	1.2	1.45	0.95	0.31	0		1	Discinesias
23	68	0		612	23		11	5	2	178	2.96667	84	1	0	0	Temblor dominante	0	1	0	41	9	-32	78.0488	41	499	-458	-1117	1					2.25	2	0.04	0
24	69	0		603	24		19	12	2	186	3.1	48	1	0	0	Temblor dominante	0	1	0					1223	563	660		0	1.5	1.4	0.7	1.2	1.45	0.95	1.14	0		1	Psicosis por estimulacion
25	52	0		591	25		16	8	2	261	4.35	56	1	0	0	Mixto	0	0	1	29	9	-20	68.9655	530	625	-95		1					1.2	0.75	0.67	0		1	Disartria fluctuante después de cirugía de dbs
26	59	0		577	26		14	7	3	227	3.78333	19	1	0	0	Temblor dominante	0	1	0	33	12	-21	63.6364	900	225	675		1					1.1	1.1	0.07	0		0
27	70	0		575	27		8	12	2	106	1.76667	47	1	0	0	Mixto	0	0	1	20	1	-19	95	867	225	642	74	1					1.05	0.15	4.49	0
28	66	0		570	28		24	5	1			30	1	0	0	Temblor dominante	0	1	0					800	0	800		1					2.35	2.3	0	1	bloqueo cardíaco y colocación de marcapasos	0
29	42	0		561	29		10			286	4.76667		0	1	0													1					1.3	1.5	0.16	0		0
30	70	0		556	30		14	8	3	183	3.05	49	1	0	0	Temblor dominante	0	1	0					375	0	375		1					1.3	1.5	0.18	0		0
31	65	0		535	31		11	10	3	261	4.35	27	1	0	0	Mixto	0	0	1	46	11	-35	76.087	1250	1000	250		1					1.2	1.3	0.17	0
32	64	0		477	32		120	10	2	201	3.35	51	1	0	0	Mixto	0	0	1	52	6	-46	88.4615	900	0	900		1					1.3	1.3	3.77	0		1	hipofonia, disartria
33	64	0		472	33		120	11		173	2.88333	30	1	0	0	Acineto - rigido	1	0	0	55	17	-38	69.0909	925	0	925		0					2.65	0.9	22	0		0
34	72	0		444	34		8	15	2	160	2.66667	46	1	0	0	Acineto - rigido	1	0	0					745	180	565		1					0.7	0.6	2.32	0		0
35	67	0		430	35		90	13	3	159	2.65	52	1	0	0	Temblor dominante	0	1	0	31	5	-26	83.871	1488	240	1248		1					0.95	1.05	1	0		0
36	63	0		407	36		10	5	1				1	0	0	Temblor dominante	0	1	0	27	9	-18	66.6667	570	795	-225		1								0		0
37	63	0		402	37		100	10	1			1	1	0	0	Acineto - rigido	1	0	0	14	4	-10	71.4286	1135	200	935		0					1.55	0.95	2.8	0		0
38	65	0		395	38		8	8	3	160	2.66667	110	1	0	0	Acineto - rigido	1	0	0	24	13	-11	45.8333	740	120	620		1					1.75	1.6	13.7	0		0
39	57	0		388	39		7	13	2	237	3.95	53	1	0	0	Acineto - rigido	1	0	0	26	9	-17	65.3846	550	188	362		1					1.65	1.6	0.81	0		0
40	56	0		381	40		6	11	2	207	3.45	50	1	0	0	Acineto - rigido	1	0	0	32	8	-24	75	713	550	163		1					1.65	1.5	1.85	0		0
41	49	1	0	171	43	1	0	15	3			29	1	0	0	Acineto - rigido	1	0	0	60	13	-47	78.3333	547	43	504		1					2.5	1.75	60	0		0
42	66	1	0	168	44	2	0	13	2	206	3.43333		1	0	0	Acineto - rigido	1	0	0	39	9	-30	76.9231	900	200	700		1					2.2	1.65	0.01	0		1	Discinecias leves con la estimulación
43		1	0	113	45	3							1	0	0					59	39	-20	34	1071				0					1.4	1.65	0.07	0		1	Disartria
44	60	1	0	108	46	4	0	12	2	289	4.81667	26	1	0	0	Acineto - rigido	1	0	0	26	11	-15	57.6923	950	300	650		1					1.15	0.35	0.23	0		0
45	60	1	0	107	47	5	0	10	3	248	4.13333	114	1	0	0	Acineto - rigido	1	0	0	34	9	-25	73.5294	718	225	493		1					1.4	1.6	16.3	0		0
46	59	1	0	101	48	6	0	11	2	170	2.83333		1	0	0	Acineto - rigido	1	0	0	23	15	-8	34.7826	600	100	500		1					0.6	0.5	0	0		1	Discinesias
47	66	1	0	86	49	7	2	9	3	180	3		1	0	0	Mixto	0	0	1	46	12	-34	73.913	944				1					0.85	0.55	0.27	0
48	64	1	0	85	50	8	2	11	2	186	3.1	127	1	0	0	Acineto - rigido	1	0	0	23	2	-21	91.3043	1231				1					1.15	0.65	0.5	0
49	71	1	0	73	51	9	2	12	2	190	3.16667		1	0	0	Temblor dominante	0	1	0	49				1150					0.8	1.3	0.8	0.9	1.05	0.85	4.19				Es barnaclinic, no postq clinico
50	60	1	0	66	52	10	2	3	2	211	3.51667	87	1	0	0	Temblor dominante	0	1	0	16	4	-12	75	550	225	325		1	1.2	0.6	0.7	0.3	0.9	0.5	0.03	0		0
51	59	1	0	59	53	11	1	4	2	292	4.86667	52	1	0	0	Temblor dominante	0	1	0	51	2	-49	96.0784	1830	465	1365		1	0.9	0.6	1	0.5	0.75	0.75	1.93	0		0
52	60	1	1	57	54	12	1			135	2.25		1	0	0														0.5	1.2	0.3	0.5	0.85	0.4	5.48	0
53	61	1	1	56	55	13	1	9	2	233	3.88333		1	0	0	Acineto - rigido	1	0	0	26				1000	0	1000		1	1	1.6	1.1	1.8	1.3	1.45	0.04	1	Infeccion de generador	0
54	21	1	1	55	56	14	1	12		265	4.41667		0	0	1													1	0.5	1.9	0.3	1	1.2	0.65	0.14			0
55	70	1	1	51	57	15	1	5	2	207	3.45	151	1	0	0	Temblor dominante	0	1	0	25	2	-23	92	750	0	750		1	0.4	0.9	0.4	0.6	0.65	0.5	10.4	0		0
56	68	1	1	49	58	16	1	6	2	228	3.8		1	0	0	Acineto - rigido	1	0	0	37	4	-33	89	1215	1255	-40		1	0.8	1	0.7	0.6	0.9	0.65	0.9	0		0
57	59	1	1	48	59	17	1						1	0	0														2.4	1	3.1	1.4	1.7	2.25	0.03	0
58	70	1	1	41	60	18	1	10	3	226	3.76667		1	0	0	Acineto - rigido	1	0	0	34	12	-22	65	710	200	510		1	1.5	1.3	1.5	0.4	1.4	0.95	0.01	0		0
59	51	1	1	38	61	19	1	10	4	428	7.13333	14	1	0	0	Acineto - rigido	1	0	0	45	9	-36	80	1898	105	1793		1	1.4	1.4	1.6	1	1.4	1.3	1.74	0		0
60	51	1	1	35	62	20	1	8	2	259	4.31667		1	0	0	Mixto	0	0	1	26	12	-14	54	1350	0	1350		1	2.6	1.5	3.2	0.7	2.05	1.95	4.01
61	60	0		378	63	21	7	4	2	185	3.08333	75	1	0	0	Temblor dominante	0	1	0	15	4	-11	73.3333	900	100	800		1					2.05	2.2	0.2	0		0
62	56	0		367	64	22	8	13		199	3.31667		1	0	0	Mixto	0	0	1	44	1	-43	97.7273	1750	475	1275		1					1.5	0.5	0.01	0		0
63	67	0		360	65	23	5	10	3				1	0	0	Mixto	0	0	1	55	17	-38	69.0909	950	0	950		1					1.25	1.15	0.33	0		1	Hipofonia persistente por dbs
64	62	0		351	66	24	8	9	3	231	3.85	80	1	0	0	Mixto	0	0	1	41	1	-40	97.561	925	0	925		1					2.35	2.2	0.04	0		0
65	59	0		346	67	25	7	13	2				1	0	0	Mixto	0	0	1	20	5	-15	75	663	0	663		1					1.25	1.1	2.03	0		0
66	65	0		339	68	26	5	4	3	233	3.88333	66	1	0	0	Temblor dominante	0	1	0					688	0	688		1							1.42	0		0
67	60	0		332	69	27	3	10	2			55	1	0	0	Acineto - rigido	1	0	0	33	4	-29	87.8788	1174	0	1174		1					1.15	1.2	0.25	0		0
68	65	1	1	34	70	21	1	10		175	2.91667		1	0	0									1133					0.8	0.9	0.8	0.9	0.85	0.85	0.74	0
69	72	1	0	33	71	22	1	9	3	217	3.61667		1	0	0	Acineto - rigido	1	0	0	30	10	-20	66	1210	200	1010		1	1.4	1.7	1.2	0.7	1.55	0.95	0	0		0
70	56	1	0	31	72	23	1	7	2.5	234	3.9	41	1	0	0	Temblor dominante	0	1	0	33	3	-30	90.9091	700	225	475		1	0.9	0.5	1.1	0.6	0.7	0.85	0.04	0		0
71	58	1	1	28	73	24	0	6	2	283	4.71667		1	0	0	Temblor dominante	0	1	0	15	1	-14	93	600	0	600		1	1.6	0.9	1.8	0.3	1.25	1.05	0.16	0	Dehiscencia de herida qx postraumatica	0
72	66	1	0	23	74	25	0	20	3	254	4.23333	15	1	0	0	Acineto - rigido	1	0	0	35	13	-22	62.8571	1401	13	1388		1	1.8	1.8	2.1	0.3	1.8	1.2	0.61	0		0
73	73	1	1	17	75	26	0	7	3	262	4.36667	26	1	0	0	Mixto	0	0	1	37	13	-24	64.8649	740	0	740		1	1.1	2	1	1.8	1.55	1.4	0.59	0		1	Disartria
74	68	1	1	15	76	27	0																						0.1	0.7	0.1	0.9	0.4	0.5	0.16
75	70	1	1	10	77	28	0	10	1.5	222	3.7	32	1	0	0	Mixto	0	0	1	33	16	-17	51.5152	600	0	600		1	1.4	0.8	1.4	0.8	1.1	1.1	2.31	0		0
76	63	1	1	8	78	29	0						1	0	0													1	1.4	1.2	1.3	0.8	1.3	1.05	1.93	0		0
77	75	1	1	3	79	30	0	13					0	0	1													1	0.8	1.5	0.7	0.6	1.15	0.65	0.61	0		0

## Sheet: Legends
1= yes
2= No
